# Supplementary material for: The impact of climate change on the agriculture and the economy of Southern Gaul: New perspectives of agent-based modelling
Source: PLoS One. 2024 Mar 27;19(3):e0298895. doi: 10.1371/journal.pone.0298895 (PMC10971770; doi:10.1371/journal.pone.0298895)
Supplement: S1 File — (TXT) [file pone.0298895.s012.txt]

The NetLogo model ROMCLIM with the other files are available in GitHub https://github.com/Bernigaud2021/ROMCLIM
